# Supplementary material for: Characterization of Fungal FAD-Dependent AA3_2 Glucose Oxidoreductases from Hitherto Unexplored Phylogenetic Clades
Source: J Fungi (Basel). 2021 Oct 17;7(10):873. doi: 10.3390/jof7100873 (PMC8537048; doi:10.3390/jof7100873)
Supplement: Supplementary file 1 [file jof-07-00873-s001.zip]

Archive with 1 entries (1 files):
- jof-1380901-supplementary.pdf
